# Supplementary material for: Representational Rényi Heterogeneity
Source: Entropy (Basel). 2020 Apr 7;22(4):417. doi: 10.3390/e22040417 (PMC7516893; doi:10.3390/e22040417)
Supplement: Supplementary file 1 [file entropy-22-00417-s001.zip]

Archive with 4 entries (3 files):
- RRH-master/
- RRH-master/README.md
- RRH-master/RRH_Supplement_3State_BMM_CVAE.ipynb
- RRH-master/RRH_Supplement_Siamese.ipynb
