# Supplementary material for: Representational Rényi Heterogeneity
Source: Entropy (Basel). 2020 Apr 7;22(4):417. doi: 10.3390/e22040417 (PMC7516893; doi:10.3390/e22040417)
Supplement: Supplementary file 1 [file entropy-22-00417-s001.zip › RRH-master/README.md]

# Representational Rényi Heterogeneity
Code for ``Representational Rényi Heterogeneity'' by Nunes A, Alda M, Bardouille T, and Trappenberg T.
